# Supplementary material for: A Semi-Automated Technique Determining the Liver Standardized Uptake Value Reference for Tumor Delineation in FDG PET-CT
Source: PLoS One. 2014 Aug 27;9(8):e105682. doi: 10.1371/journal.pone.0105682 (PMC4146536; doi:10.1371/journal.pone.0105682)
Supplement: Table S1 — The results of volume of interest for each patient. (XLSX) [file pone.0105682.s001.xlsx]

## Sheet: Data
PatientNumber	StudyNumber	kkR1max	kkR1mean	kkR1sd	kkR1x	kkR1y	kkR1z	kkR1n	kkR2max	kkR2mean	kkR2sd	kkR2x	kkR2y	kkR2z	kkR2n	kkR3max	kkR3mean	kkR3sd	kkR3x	kkR3y	kkR3z	kkR3n	kkLx	kkLy	kkLz	kkLn	khR1max	khR1mean	khR1sd	khR1x	khR1y	khR1z	khR1n	khR2max	khR2mean	khR2sd	khR2x	khR2y	khR2z	khR2n	khR3max	khR3mean	khR3sd	khR3x	khR3y	khR3z	khR3n	khLx	khLy
1	1	3.016	2.437	0.196	-67.9	-128.9	-491.8	423	2.511	1.974	0.209	-75.9	-97.9	-514.1	415	2.574	2.032	0.175	-83.9	-108.9	-540.5	426	-51.9	-108.9	-520.8	52593	2.825	2.137	0.228	-60.9	-102.9	-485.4	434	2.461	1.982	0.196	-77.9	-114.9	-521.9	423	2.515	2.032	0.173	-83.9	-108.9	-538.1	424	-60.9	-108.9
1	2	3.878	2.948	0.233	-75	-107	-458.7	421	3.367	2.727	0.259	-74	-95	-485	420	3.542	2.801	0.215	-89	-90	-499.2	419	-57	-106	-496.9	52582	3.367	2.829	0.224	-68	-94	-465.9	422	3.194	2.735	0.176	-86	-109	-494.2	421	3.383	2.725	0.198	-91	-94	-512.5	422	-77	-94
2	1	2.216	1.76	0.137	-96.9	-92.9	-588.7	422	2.131	1.717	0.152	-100.9	-90.9	-637.4	417	2.142	1.686	0.144	-110.9	-109.9	-657.7	418	-79.9	-109.9	-622.8	52537	2.35	1.828	0.146	-90.9	-124.9	-590.8	425	2.103	1.726	0.133	-100.9	-104.9	-639.5	423	2.142	1.666	0.143	-110.9	-104.9	-661.8	423	-85.9	-104.9
2	2	2.815	2.186	0.166	-96	-98.9	-565.1	416	2.541	2.027	0.156	-103	-101.9	-601.6	421	2.421	2.006	0.148	-102	-85.9	-627.9	421	-82	-105.9	-600.7	52588	2.815	2.209	0.171	-93	-100.9	-564.7	423	2.564	1.952	0.166	-104	-127.9	-597.1	418	2.662	2.073	0.177	-99	-72.9	-609.3	420	-102	-72.9
3	1	3.779	3.087	0.234	-71.9	-101.9	-587.7	415	4.111	3.448	0.244	-75.9	-97.9	-628.3	416	4	3.277	0.231	-92.9	-85.9	-654.6	420	-59.9	-101.9	-623.7	52554	3.779	3.104	0.236	-73.9	-108.9	-593.8	419	4.111	3.405	0.26	-86.9	-109.9	-632.3	419	4	3.276	0.229	-86.9	-85.9	-652.6	415	-70.9	-110.9
3	2	3.285	2.797	0.202	-78	-109	-501.5	420	3.706	2.994	0.213	-76	-100	-527.8	430	3.757	3.135	0.209	-83	-91	-556.2	416	-61	-113	-530.4	52588	3.416	2.774	0.197	-64	-108	-496.9	415	3.99	3.099	0.251	-85	-119	-525.2	423	3.887	3.184	0.211	-69	-81	-547.5	421	-78	-109
4	1	3.202	2.715	0.186	-88.9	-127.9	-597.3	424	3.214	2.778	0.172	-105.9	-126.9	-625.7	421	3.201	2.692	0.188	-100.9	-132.9	-660.2	418	-82.9	-132.9	-641.3	52541	3.271	2.69	0.199	-85.9	-127.9	-601.3	420	3.155	2.602	0.197	-92.9	-158.9	-633.7	417	3.171	2.725	0.181	-94.9	-140.9	-676.3	420	-79.9	-140.9
4	2	2.956	2.442	0.187	-77.9	-110.9	-577.8	426	2.904	2.32	0.212	-86.9	-129.9	-614.3	414	3.304	2.43	0.216	-92.9	-140.9	-640.7	418	-75.9	-143.9	-613.7	52589	3.105	2.521	0.211	-78.9	-151.9	-578.8	415	2.832	2.354	0.196	-88.9	-143.9	-607.2	419	3.228	2.385	0.221	-93.9	-130.9	-633.5	423	-77.9	-145.9
5	1	2.279	1.703	0.194	-75.9	-114.9	-694.2	416	2.491	1.888	0.174	-79.9	-97.9	-726.7	417	2.729	1.549	0.348	-78.9	-90.9	-755	422	-58.9	-123.9	-725.3	52547	2.406	1.714	0.194	-72.9	-119.9	-687.4	422	2.316	1.707	0.158	-78.9	-121.9	-725.9	416	2.311	1.253	0.367	-76.9	-121.9	-768.5	417	-72.9	-111.9
5	2	2.584	2.105	0.216	-79	-87	-567.7	422	2.547	2.046	0.198	-84	-82	-600.1	414	2.436	1.99	0.169	-97	-99	-638.6	415	-82	-98	-594.9	52576	2.636	2.092	0.206	-74	-122	-560.9	420	2.669	2.074	0.242	-92	-104	-599.4	416	2.467	1.913	0.186	-90	-89	-629.8	424	-77	-101
6	1	2.556	1.993	0.178	-75	-94.9	-541.7	419	2.564	1.972	0.171	-103	-88.9	-576.1	420	2.753	2.075	0.233	-108	-99.9	-610.6	420	-75	-99.9	-577.2	52548	2.478	1.976	0.17	-89	-123.9	-540.2	420	2.396	1.96	0.149	-96	-110.9	-570.6	418	2.753	2.003	0.209	-103	-94.9	-596.9	420	-89	-106.9
6	2	2.751	2.082	0.209	-81	-113.9	-530.2	420	2.731	2.1	0.22	-91	-93.9	-574.8	416	2.977	2.211	0.229	-99	-88.9	-603.2	423	-78.5	-88.9	-578.2	52569	2.751	2.088	0.219	-72	-116.9	-540.7	427	2.731	2.093	0.217	-93	-99.9	-577.2	423	2.977	2.225	0.258	-93	-88.9	-603.5	419	-84	-105.9
7	1	2.458	1.783	0.176	-89.9	-109.9	-586.2	420	2.375	1.903	0.161	-91.9	-112.9	-612.6	420	2.471	1.882	0.179	-90.9	-121.9	-638.9	419	-66.9	-123.9	-615.3	52548	2.458	1.843	0.185	-89.9	-114.9	-592.8	423	2.764	2.009	0.192	-77.9	-152.9	-613.1	423	2.471	1.866	0.172	-87.9	-123.9	-632.8	422	-79.9	-123.9
7	2	2.751	2.204	0.169	-89.9	-117.9	-657.8	422	2.807	2.228	0.186	-105.9	-106.9	-676.1	424	2.716	2.256	0.164	-101.9	-119.9	-700.4	419	-84.9	-129.9	-676.2	52589	2.871	2.202	0.207	-94.9	-126.9	-657.8	418	2.728	2.286	0.148	-85.9	-146.9	-670	422	2.851	2.237	0.19	-99.9	-123.9	-684.2	418	-85.9	-123.9
8	1	3.194	2.511	0.185	-93.9	-111.9	-634.7	422	3.118	2.622	0.176	-114.9	-112.9	-671.1	419	3.226	2.715	0.188	-104.9	-111.9	-707.6	423	-95.9	-116.9	-672.8	52529	3.194	2.429	0.223	-101.9	-127.9	-636.8	419	2.964	2.477	0.16	-107.9	-110.9	-657.1	422	3.387	2.651	0.199	-90.9	-111.9	-683.4	427	-100.9	-111.9
8	2	3.208	2.762	0.167	-89.9	-112.9	-591.8	425	3.355	2.786	0.192	-105.9	-113.9	-634.4	424	3.27	2.775	0.17	-102.9	-113.9	-666.8	422	-93.9	-113.9	-621.8	52579	3.335	2.762	0.178	-98.9	-116.9	-590.8	417	3.178	2.757	0.181	-112.9	-131.9	-627.3	417	3.4	2.841	0.192	-100.9	-101.9	-657.7	422	-90.9	-101.9
9	1	2.446	1.997	0.139	-74.9	-120.9	-552.6	414	2.335	1.947	0.146	-72.9	-94.9	-581	423	2.275	1.946	0.127	-74.9	-114.9	-621.5	420	-44.9	-114.9	-579.8	52580	2.471	2.028	0.138	-69.9	-124.9	-550.8	420	2.296	1.962	0.14	-74.9	-109.9	-581.2	418	2.411	1.957	0.137	-71.9	-114.9	-611.6	422	-70.9	-114.9
9	2	2.134	1.787	0.131	-70	-125	-606.3	419	2.152	1.807	0.11	-72	-117	-636.7	418	3.577	1.947	0.348	-67	-124	-679.3	416	-58	-130	-631.5	52559	2.112	1.783	0.127	-63	-124	-607.3	417	2.315	1.874	0.137	-73	-136	-639.8	422	2.953	1.811	0.177	-66	-114	-662.1	422	-68	-114
10	1	3.157	2.26	0.218	-99.9	-132.9	-538.9	420	3.061	2.376	0.262	-99.9	-129.9	-569.4	421	3.051	2.268	0.206	-117.9	-164.9	-599.8	433	-92.9	-144.9	-578.3	52542	2.975	2.145	0.221	-98.9	-154.9	-538.8	426	2.921	2.262	0.228	-107.9	-129.9	-551	425	2.752	2.147	0.217	-117.9	-144.9	-583.4	430	-103.9	-144.9
10	2	3.251	2.716	0.228	-108	-122	-554.9	423	3.288	2.49	0.479	-104	-108	-585.3	424	3.492	2.721	0.256	-124	-143	-603.6	415	-98	-132	-578.9	52542	4.069	2.662	0.307	-94	-140	-553.9	427	3.868	3.095	0.279	-79	-115	-572.1	423	3.285	2.77	0.198	-114	-165	-594.4	419	-93	-138
11	1	3.304	2.712	0.215	-80.9	-107.9	-552.1	424	3.265	2.684	0.231	-81.9	-95.9	-584.5	425	3.363	2.722	0.187	-100.9	-101.9	-610.9	415	-74.9	-100.9	-584.8	52549	3.485	2.829	0.235	-91.9	-124.9	-552.8	419	3.12	2.614	0.213	-84.9	-79.9	-581.2	423	3.363	2.721	0.211	-97.9	-105.9	-609.6	418	-86.9	-105.9
11	2	3.06	2.427	0.203	-72.9	-113.9	-584	425	3.003	2.375	0.191	-76.9	-100.9	-618.5	425	2.969	2.501	0.176	-99.9	-102.9	-640.8	414	-62.9	-106.9	-606.6	52511	3.06	2.436	0.201	-73.9	-116.9	-585.3	423	3.042	2.546	0.194	-88.9	-120.9	-603.5	420	2.942	2.405	0.186	-90.9	-98.9	-629.9	416	-84.9	-98.9
12	1	2.532	2.1	0.172	-87.9	-95.9	-544.6	424	2.57	2.129	0.16	-93.9	-92.9	-587.2	426	2.596	2.082	0.201	-104.9	-118.9	-627.7	419	-70.9	-114.9	-576.8	52468	2.636	2.149	0.174	-92.9	-100.9	-549.8	423	2.637	2.148	0.131	-100.9	-109.9	-592.4	423	2.518	2.11	0.165	-103.9	-104.9	-620.8	420	-83.9	-104.9
12	2	3.049	2.452	0.244	-77	-110	-512.7	421	3.207	2.471	0.216	-78	-106	-555.3	422	3.182	2.429	0.211	-91	-114	-593.8	420	-57	-114	-543.9	52585	3.09	2.444	0.226	-64	-109	-518.9	419	3.42	2.49	0.23	-78	-113	-549.3	420	2.914	2.369	0.217	-88	-108	-573.6	415	-70	-108
13	1	2.815	2.284	0.187	-81.9	-110.9	-497.1	422	2.802	2.265	0.193	-98.9	-109.9	-529.5	418	2.817	2.283	0.188	-115.9	-124.9	-543.7	429	-81.9	-119.9	-525.8	52576	2.985	2.394	0.181	-91.9	-125.9	-493.3	415	2.694	2.261	0.188	-94.9	-130.9	-519.6	417	2.666	2.201	0.295	-106.9	-123.9	-543.9	421	-90.9	-123.9
13	2	3.371	2.781	0.266	-90.9	-148.9	-539.8	434	3.628	3.067	0.21	-88.9	-131.9	-566.2	420	4.054	3.134	0.304	-113.9	-134.9	-584.4	427	-72.9	-140.9	-570.8	52554	3.371	2.758	0.264	-86.9	-148.9	-537.8	433	3.735	2.98	0.222	-93.9	-151.9	-556.1	422	3.861	3.051	0.388	-103.9	-154.9	-582.4	424	-78.9	-154.9
14	1	3.696	3.048	0.215	-66.9	-112.9	-526.7	421	3.997	3.346	0.229	-89.9	-126.9	-559.1	425	4.197	3.428	0.342	-104.9	-128.9	-583.5	416	-65.9	-116.9	-560.8	52554	3.942	3.378	0.237	-75.9	-137.9	-524.9	426	3.973	3.139	0.234	-76.9	-102.9	-541.1	424	4.014	3.328	0.236	-88.9	-134.9	-563.4	422	-75.9	-116.9
14	2	2.361	1.858	0.154	-87	-112	-520.7	414	2.494	1.908	0.16	-93	-123	-541	416	2.222	1.783	0.128	-96	-113	-561.3	423	-69	-110	-534.8	52574	2.396	1.934	0.164	-83	-126	-514.9	427	2.281	1.848	0.14	-97	-112	-533.2	419	2.222	1.838	0.158	-95	-126	-555.5	426	-81	-126
15	1	2.696	1.981	0.204	-53	-100.9	-547.3	424	2.703	2.061	0.205	-62	-85.9	-593.9	423	2.605	1.983	0.237	-68	-90.9	-622.3	411	-45	-90.9	-585.2	52585	2.715	2.001	0.199	-53	-106.9	-551.2	422	2.544	2.044	0.164	-71	-100.9	-601.8	421	2.544	1.976	0.206	-73	-96.9	-624.1	423	-65	-103.9
15	2	2.722	2.036	0.192	-66	-119.9	-532.6	419	2.54	2	0.169	-82	-96.9	-581.3	422	2.535	1.932	0.174	-80	-108.9	-609.6	416	-63	-108.9	-578.7	52535	2.638	2.014	0.185	-72	-103.9	-536.7	423	2.477	1.966	0.158	-72	-111.9	-559	421	2.539	1.947	0.184	-83	-103.9	-593.4	423	-71	-103.9
16	1	3.461	2.825	0.226	-78.9	-122.9	-451.9	414	3.316	2.789	0.201	-94.9	-112.9	-474.2	414	3.582	2.905	0.228	-98.9	-87.9	-508.7	420	-79.9	-130.9	-478.2	52543	3.676	3.045	0.238	-77.9	-135.9	-443.3	419	3.365	2.82	0.201	-89.9	-116.9	-461.6	421	3.389	2.877	0.176	-88.9	-93.9	-496	423	-88.9	-113.9
16	2	2.255	1.798	0.154	-64.9	-123.9	-545.5	417	2.356	1.899	0.138	-84.9	-97.9	-586	420	2.308	1.917	0.158	-86.9	-88.9	-610.3	419	-75.9	-126.9	-578.8	52555	2.174	1.84	0.13	-70.9	-138.9	-541.8	422	2.421	1.904	0.177	-87.9	-118.9	-564.1	422	2.308	1.925	0.167	-84.9	-87.9	-602.7	425	-88.9	-123.9
17	1	3.01	2.526	0.172	-66.9	-99.9	-484.3	415	2.957	2.406	0.203	-75.9	-106.9	-508.6	424	2.781	2.448	0.117	-88.9	-100.9	-530.9	418	-52.9	-107.9	-506.9	52596	3.01	2.503	0.178	-67.9	-99.6	-486.8	416	3.014	2.502	0.191	-84.2	-118.7	-511.1	417	2.841	2.45	0.139	-89.3	-98.9	-535.5	422	-70.9	-98.9
17	2	2.934	2.304	0.181	-89.9	-113.9	-520.5	425	2.681	2.272	0.158	-85.9	-100.9	-548.8	423	2.716	2.328	0.163	-101.9	-115.9	-571.1	431	-73.9	-120.9	-534.8	52554	2.907	2.316	0.167	-78.9	-108.9	-509.8	421	2.752	2.281	0.17	-94.9	-100.9	-546.3	421	2.716	2.336	0.157	-102.9	-115.9	-563.8	417	-107.9	-102.9
18	1	3.958	2.854	0.337	-75.9	-125.9	-496.8	419	4.437	3.052	0.378	-85.9	-108.9	-541.4	425	4.239	3.29	0.333	-99.9	-96.9	-573.8	421	-78.9	-126.9	-536.6	52513	3.645	2.808	0.286	-82.4	-124.9	-488.3	424	3.605	2.825	0.266	-92.9	-142.9	-520.7	420	3.92	3.086	0.282	-93.9	-102.9	-557.2	424	-87.9	-118.9
18	2	3.055	2.454	0.2	-93.9	-106.9	-514.7	426	3.326	2.305	0.249	-87.9	-117.9	-557.3	418	3.169	2.322	0.272	-92.9	-110.9	-587.7	422	-76.9	-121.9	-558.8	52578	2.573	2.049	0.19	-98.9	-146.9	-517.8	418	2.77	2.236	0.174	-99.9	-119.9	-546.2	419	3.169	2.411	0.304	-102.9	-105.9	-580.7	420	-98.9	-119.9
19	1	3.041	2.544	0.192	-70.9	-88.9	-564.4	423	2.885	2.511	0.175	-77.9	-99.9	-598.9	421	2.932	2.551	0.131	-88.9	-96.9	-619.1	422	-62.9	-96.9	-591.8	52537	3.242	2.642	0.21	-60.9	-105.9	-556.7	430	2.886	2.568	0.128	-83.9	-96.9	-583.1	419	2.834	2.52	0.151	-84.9	-96.9	-615.5	425	-71.9	-88.9
19	2	2.274	1.892	0.155	-66	-85	-510.8	421	2.378	1.93	0.166	-79	-101	-547.3	421	2.342	1.98	0.131	-88	-106	-575.6	422	-59	-106	-553.9	52586	2.471	1.973	0.16	-63	-106	-517.9	425	2.308	1.885	0.143	-78	-101	-540.2	424	2.384	2.012	0.145	-91	-102	-568.6	421	-75	-89
20	1	3.563	2.877	0.251	-64.9	-110.9	-552.8	425	3.951	2.856	0.319	-85.9	-105.9	-583.2	427	3.691	2.971	0.25	-97.9	-140.9	-607.5	431	-56.9	-127.9	-586.8	52598	3.802	3.148	0.238	-77.9	-134.9	-556.8	420	3.951	2.903	0.296	-80.9	-106.9	-571	424	3.549	2.945	0.261	-95.9	-130.9	-591.3	428	-70.9	-130.9
20	2	4.133	3.318	0.276	-81.9	-96.9	-604.4	420	4.034	3.355	0.218	-79.9	-130.9	-620.6	419	3.939	3.32	0.235	-85.9	-118.9	-638.8	420	-60.9	-118.9	-621.8	52552	4.102	3.358	0.24	-70.9	-112.9	-588.8	412	4.034	3.324	0.283	-73.9	-135.9	-613.1	419	3.825	3.336	0.24	-85.9	-121.9	-629.4	421	-82.9	-121.9
21	1	2.996	2.419	0.2	-82.9	-129.9	-558.3	419	3.103	2.453	0.172	-99.9	-118.9	-592.8	424	2.966	2.473	0.161	-98.9	-107.9	-625.2	418	-83.9	-107.9	-600.3	52580	3.077	2.436	0.192	-79.9	-124	-562.3	415	3.087	2.457	0.186	-100.9	-124.9	-604.9	424	2.992	2.518	0.182	-92.9	-130.9	-649.5	420	-86.9	-130.9
21	2	3.175	2.545	0.225	-78.9	-112.9	-616.8	421	2.947	2.448	0.173	-100.9	-105.9	-655.3	422	3.072	2.549	0.179	-89.9	-128.9	-706	423	-67.9	-128.9	-648.8	52582	3.15	2.639	0.183	-62.9	-129.9	-598.6	416	3.082	2.444	0.208	-82.9	-114.9	-637.1	418	3.122	2.635	0.169	-86.9	-134.9	-685.7	421	-68.9	-124.9
22	1	4.489	3.523	0.265	-72.9	-125.9	-559.4	429	4.229	3.448	0.293	-99.9	-127.9	-591.8	430	3.932	3.245	0.271	-103.9	-117.9	-620.2	422	-82.9	-120.9	-591.8	52555	4.489	3.527	0.301	-77.9	-130.9	-550.6	422	4.124	3.442	0.261	-92.9	-127.9	-577	419	4.025	3.24	0.258	-100.9	-99.9	-611.4	421	-102.9	-118.9
22	2	3.564	2.996	0.18	-80.9	-125.9	-601.2	427	3.736	2.947	0.225	-80.9	-117.9	-629.6	425	3.717	2.943	0.187	-104.9	-117.9	-662	420	-70.9	-129.9	-638.8	52595	3.536	2.99	0.183	-80.9	-123.9	-602.8	426	3.736	2.924	0.223	-86.9	-120.9	-625.1	420	3.717	2.926	0.22	-93.9	-117.9	-649.4	422	-82.9	-117.9
23	1	2.688	2.247	0.178	-64.9	-107.9	-669.7	419	2.986	2.348	0.209	-83.9	-90.9	-702.1	421	3.031	2.528	0.175	-87.9	-104.9	-732.5	415	-50.9	-104.9	-712.8	52459	2.945	2.34	0.162	-74.9	-114.9	-671.8	425	2.986	2.46	0.23	-79.9	-108.9	-706.3	417	2.97	2.5	0.164	-76.9	-116.9	-732.6	427	-75.9	-108.9
23	2	3.385	2.699	0.219	-66.9	-115.9	-653.7	425	3.1	2.456	0.224	-70.9	-94.9	-694.2	422	3.22	2.538	0.216	-73.9	-99.9	-724.6	423	-57.9	-98.9	-698.8	52602	3.175	2.614	0.209	-60.9	-114.9	-661.8	425	3.1	2.446	0.227	-69.9	-96.9	-696.3	417	3.278	2.608	0.23	-67.9	-115.9	-714.5	426	-63.9	-115.9
24	1	2.103	1.772	0.133	-84	-105.9	-523.3	416	2.115	1.675	0.147	-92	-90.9	-580.1	416	2	1.661	0.142	-90	-110.9	-624.7	423	-63	-110.9	-569.2	52499	2.216	1.782	0.128	-83	-102.9	-529	414	2.099	1.681	0.141	-94	-101.9	-571.6	427	2.057	1.619	0.114	-89	-93.9	-602	422	-77	-98.9
24	2	3.157	2.19	0.207	-71	-97.9	665.5	415	2.755	2.19	0.196	-100	-96.9	614.8	416	2.688	2.135	0.187	-91	-109.9	576.3	416	-62	-109.9	617.8	52554	3.157	2.258	0.227	-74	-100.9	656.8	421	3.002	2.261	0.223	-81	-112.9	622.3	423	2.724	2.16	0.2	-89	-115.9	579.8	422	-77	-115.9
25	1	3.956	3.021	0.339	-82.9	-136.9	-518.4	420	3.556	2.934	0.274	-104.9	-125.9	-569	422	3.673	2.852	0.242	-112.9	-131.9	-607.5	420	-80.9	-131.9	-579.8	52579	4.853	3.349	0.34	-80.9	-120.9	-526.9	417	3.606	2.892	0.253	-93.9	-148.9	-557.3	422	3.614	2.884	0.26	-101.9	-118.9	-579.6	420	-86.9	-118.9
25	2	3.858	3.039	0.218	-75	-115	-527.6	421	3.588	2.782	0.321	-69	-121	-570.1	418	3.697	2.827	0.251	-98	-135	-602.6	425	-66	-135	-574.9	52584	3.871	2.982	0.229	-77	-126	-526.8	424	3.692	2.886	0.285	-87	-124	-557.2	416	3.588	2.904	0.245	-90	-138	-591.7	424	-96	-138
26	1	3.088	2.329	0.224	-68.9	-121.9	-513	423	3.117	2.314	0.291	-48.9	-114.9	-543.4	433	2.645	2.146	0.181	-86.9	-95.9	-569.8	421	-65.9	-95.9	-548.8	52585	2.886	2.347	0.207	-60.9	-120.9	-511.8	431	2.944	2.232	0.227	-66.9	-117.9	-530.1	418	2.71	2.157	0.186	-87.9	-107.9	-562.5	422	-77.9	-107.9
26	2	3.749	2.868	0.237	-59.9	-121.9	-468.1	418	3.447	2.816	0.212	-73.9	-123.9	-496.5	424	3.532	2.72	0.363	-77.9	-110.9	-524.8	420	-58.9	-110.9	-503.8	52538	3.789	2.86	0.255	-61.9	-111.9	-467.8	423	3.555	2.845	0.257	-74.9	-118.9	-488.1	419	3.306	2.769	0.2	-83.9	-109.9	-514.4	417	-72.9	-109.9
27	1	3.064	2.393	0.212	-79.9	-112.9	-594.6	416	3.477	2.538	0.268	-90.9	-111.9	-645.2	417	3.29	2.625	0.219	-106.9	-107.9	-671.6	417	-72.9	-107.9	-640.8	52571	3.064	2.562	0.166	-81.9	-130.9	-606.8	424	3.477	2.727	0.22	-92.9	-120.9	-639.2	422	3.117	2.57	0.207	-98.9	-106.9	-665.6	421	-83.9	-114.9
27	2	2.708	2.204	0.197	-79	-117	-574.7	417	2.684	2.259	0.182	-88	-105	-597	417	2.999	2.399	0.232	-94	-94	-621.4	422	-69	-94	-604.9	52576	3.07	2.368	0.219	-79	-108	-566.8	419	2.973	2.295	0.19	-97	-103	-591.2	422	3.139	2.441	0.22	-85	-89	-613.5	421	-79	-99
28	1	2.334	1.911	0.147	-59.9	-100.9	-599.8	423	2.39	1.864	0.146	-73.9	-88.9	-642.3	423	2.287	1.925	0.133	-78.9	-100.9	-678.8	430	-55.9	-100.9	-642.8	52591	2.393	1.939	0.145	-65.9	-95.9	-613.6	420	2.39	1.916	0.133	-80.9	-103.9	-642	421	2.22	1.926	0.138	-74.9	-103.9	-670.4	417	-60.9	-93.9
28	2	2.892	2.415	0.196	-67.9	-84.9	-485.7	427	3.081	2.532	0.184	-75.9	-98.9	-520.1	417	3.001	2.487	0.184	-74.9	-105.9	-558.7	424	-51.9	-102.9	-525.8	52547	3.028	2.482	0.156	-66.9	-104.9	-488.8	422	3.081	2.516	0.192	-75.9	-102.9	-511.1	419	2.887	2.508	0.142	-75.9	-84.9	-537.5	418	-62.9	-84.9
29	1	3.413	2.687	0.198	-88.9	-104.9	-496.5	418	3.126	2.648	0.191	-86.9	-95.9	-535	415	3.215	2.663	0.204	-90.9	-74.9	-563.4	412	-66.9	-74.9	-534.8	52528	3.181	2.694	0.18	-86.9	-103.9	-482.9	415	3.216	2.728	0.182	-90.9	-93.9	-515.3	420	3.538	2.618	0.203	-86.9	-87.9	-557.9	415	-84.9	-120.9
29	2	3.226	2.656	0.23	-102.9	-106.9	-579.8	417	3.329	2.621	0.209	-100.9	-89.9	-608.2	418	3.318	2.69	0.2	-105.9	-91.9	-642.7	420	-92.9	-112.3	-602.8	52562	2.818	2.438	0.147	-88.9	-134.9	-557.8	422	3.225	2.587	0.235	-106.9	-99.9	-580.1	420	3.061	2.57	0.164	-99.9	-89.9	-620.7	418	-101.9	-122.9
30	1	3.878	3.213	0.214	-71.9	-103.9	-528.9	417	3.491	2.924	0.206	-83.9	-85.9	-571.5	415	3.602	2.835	0.203	-92.9	-103.9	-605.9	419	-67.9	-103.9	-569.8	52550	3.792	3.131	0.273	-74.9	-124.9	-534.9	426	3.46	2.924	0.206	-88.9	-102.9	-553.1	422	3.491	2.912	0.197	-83.9	-91.9	-579.5	424	-80.9	-91.9
30	2	3.233	2.662	0.182	-74.9	-106.9	-537.9	415	2.552	2.195	0.137	-87.9	-87.9	-578.4	417	2.471	2.084	0.152	-81.9	-101.9	-612.9	423	-74.9	-101.9	-571.8	52564	3.282	2.671	0.204	-72.9	-102.9	-537.8	429	2.911	2.277	0.19	-85.9	-92.9	-560.1	426	2.517	2.131	0.147	-82.9	-89.9	-590.5	416	-79.9	-89.9
31	1	2.719	2.126	0.206	-58.9	-113.9	-559.4	422	2.632	2.136	0.204	-61.9	-132.9	-587.8	420	2.785	2.077	0.198	-74.9	-80.9	-614.1	416	-55.9	-110.9	-596.8	52541	2.707	2.177	0.214	-58.9	-124.9	-567.5	419	2.62	2.099	0.203	-74.9	-103.9	-595.9	428	2.532	1.884	0.309	-78.9	-85.9	-630.3	420	-65.9	-85.9
31	2	2.716	2.194	0.197	-32.9	-108.9	-578.5	423	2.451	2.02	0.164	-60.9	-92.9	-615	415	2.719	1.968	0.218	-61.9	-80.9	-635.2	423	-31.9	-101.9	-601.2	52574	2.989	2.182	0.21	-39.9	-110.9	-586.6	414	2.525	2.099	0.182	-50.9	-97.9	-604.8	421	2.659	2.021	0.16	-39.9	-71.9	-627.1	418	-39.9	-71.9
32	1	4.097	3.37	0.249	-85.9	-99.9	-516.7	425	3.886	3.128	0.336	-80.9	-107.9	-539	425	3.934	3.328	0.24	-90.9	-80.9	-553.2	414	-81.9	-110.9	-550.8	52563	4.097	3.455	0.21	-92.9	-107.9	-519.9	423	3.934	3.231	0.222	-86.9	-83.9	-542.2	421	3.996	3.313	0.273	-94.9	-98.9	-580.7	419	-79.9	-98.9
32	2	4.19	3.46	0.281	-78.9	-94.9	-547.4	422	3.907	3.304	0.197	-75.9	-90.9	-573.7	415	4.071	3.298	0.215	-86.9	-90.9	-604.1	413	-71.9	-108.9	-578.8	52570	4.057	3.502	0.215	-85.9	-121.9	-551.8	418	3.801	3.264	0.206	-72.9	-90.9	-578.2	425	4.442	3.566	0.293	-72.9	-117.9	-614.8	425	-77.9	-117.9
33	1	3.319	2.818	0.161	-58.9	-128.9	-503.4	422	3.441	2.741	0.189	-75.9	-109.9	-544	424	3.255	2.741	0.179	-98.9	-121.9	-566.3	416	-69.9	-121.9	-539.8	52568	3.384	2.81	0.157	-62.9	-135.3	-508.8	420	3.475	2.888	0.191	-80.5	-124	-533.2	423	3.245	2.745	0.157	-92.5	-116.9	-555.5	418	-77.9	-116.9
33	2	3.067	2.62	0.164	-69	-128	-484.1	429	3.239	2.557	0.207	-84	-119	-522.6	426	3.004	2.479	0.256	-104	-110	-544.9	413	-73	-128	-522.6	52576	3.076	2.604	0.166	-66	-120	-485.9	421	3.309	2.653	0.203	-82	-125	-510.3	421	3.1	2.433	0.285	-92	-101	-536.6	424	-80	-101
34	1	3.148	2.363	0.242	-67	-121.9	-554.7	420	2.803	2.166	0.177	-94	-109.9	-593.2	423	2.695	2.092	0.171	-101	-112.9	-633.8	419	-81	-102.9	-589.2	52572	2.699	2.209	0.181	-88	-118.9	-561.7	426	3.06	2.266	0.2	-98	-104.9	-577.9	427	2.695	2.104	0.199	-98	-103.9	-622.5	428	-92	-103.9
34	2	2.774	2.356	0.161	-92.9	-122.9	-464.9	423	3.101	2.294	0.23	-106.9	-99.9	-511.5	418	2.975	2.298	0.16	-104.9	-105.9	-541.9	420	-80.9	-113.9	-515.6	52535	2.703	2.293	0.151	-97.9	-103.9	-480.8	420	3.101	2.324	0.239	-103.9	-100.9	-503.1	421	2.711	2.276	0.145	-102.9	-107.9	-535.5	423	-100.9	-107.9
35	1	2.903	2.488	0.169	-70	-109.9	-544.7	420	3.324	2.67	0.206	-85	-97.9	-601.4	420	2.987	2.577	0.158	-81	-94.9	-637.9	426	-63	-101.9	-574.2	52476	2.956	2.506	0.168	-73	-101.9	-547.2	423	3.468	2.642	0.222	-84	-89.9	-569.5	415	3.093	2.556	0.211	-75	-90.9	-603.9	422	-61	-94.9
35	2	2.593	2.248	0.147	-79.9	-113.9	-551.8	418	2.652	2.229	0.144	-84.9	-94.9	-598.4	423	2.635	2.226	0.134	-85.9	-93.9	-628.8	424	-58.9	-113	-580.9	52538	2.579	2.229	0.155	-76.9	-106.9	-552.9	423	2.603	2.242	0.145	-85.9	-107.9	-597.5	420	2.635	2.24	0.137	-84.9	-94.9	-631.9	425	-76.9	-97.9
36	1	3.396	2.755	0.239	-78	-99.9	1210.7	420	3.297	2.785	0.181	-84	-76.9	1160	418	3.122	2.653	0.184	-83	-104.9	1131.7	421	-60.5	-104.9	1181.8	52578	3.396	2.784	0.238	-80	-106.9	1209.3	415	3.217	2.646	0.19	-88	-98.9	1156.6	416	3.122	2.667	0.173	-87	-110.9	1130.3	413	-82	-99.9
36	2	3.148	2.67	0.17	-73.9	-106.9	-577.7	418	3.267	2.591	0.174	-78.9	-98.9	-622.3	414	3.087	2.659	0.157	-80.9	-100.9	-652.7	424	-56.9	-110.9	-625.4	52586	3.218	2.754	0.204	-72.9	-125.9	-585.8	419	3.267	2.588	0.16	-83.9	-100.9	-616.2	421	3.135	2.683	0.177	-82.9	-94.9	-642.6	414	-80.9	-94.9
37	1	3.676	2.958	0.186	-82.9	-113.9	-513.8	415	3.376	2.799	0.165	-101.9	-100.9	-552.3	430	3.305	2.666	0.209	-105.9	-93.9	-601	420	-85.4	-93.9	-563.3	52582	3.503	2.957	0.187	-81.9	-122.9	-517.9	423	3.299	2.786	0.182	-96.9	-109.9	-544.2	417	3.239	2.745	0.193	-108.9	-104.9	-580.7	416	-91.9	-104.9
37	2	3.858	3.082	0.276	-84.9	-123.9	-561.7	419	3.649	2.813	0.209	-103.9	-111.9	-608.3	417	3.412	2.741	0.212	-114.9	-114.9	-650.9	418	-82.4	-114.9	-606.3	52549	3.643	3.069	0.256	-91.9	-129.9	-558.3	426	3.597	2.844	0.249	-97.9	-121.9	-582.6	422	3.649	2.87	0.241	-102.9	-107.9	-617.1	418	-100.9	-119.9
38	1	3.11	2.601	0.188	-87.9	-131.9	-478.7	422	3.235	2.449	0.243	-103.9	-161.9	-529.4	416	2.988	2.537	0.158	-122.9	-113.9	-561.8	422	-91.9	-129.9	-531.8	52526	3.087	2.634	0.172	-98.9	-124.9	-480.8	418	3.004	2.465	0.192	-112.9	-133.9	-529.5	421	2.916	2.538	0.155	-108.9	-111.9	-553.8	420	-98.9	-127.9
38	2	3.007	2.459	0.206	-72.9	-120.9	-517.1	425	2.765	2.257	0.173	-85.9	-143.9	-557.7	422	2.753	2.344	0.172	-83.9	-105.9	-580	415	-69.9	-125.9	-553.8	52558	2.973	2.445	0.187	-76.9	-119.9	-515.3	424	2.899	2.423	0.186	-97.9	-124.9	-557.9	420	2.806	2.329	0.184	-89.9	-94.9	-582.2	423	-84.9	-123.9
39	1	3.327	2.709	0.206	-104	-121.9	-525.2	416	3.369	2.749	0.213	-105	-130.9	-551.5	415	3.388	2.69	0.242	-126	-105.9	-577.9	425	-100	-115.9	-555.6	52540	3.542	2.774	0.2	-104	-109.9	-528.7	416	3.454	2.849	0.288	-117	-135.9	-559.1	420	3.388	2.594	0.283	-119	-100.9	-581.4	422	-114	-135.9
39	2	3.594	2.869	0.234	-86.9	-100.9	-542.7	417	3.802	2.966	0.266	-107.9	-127.9	-577.1	419	3.573	2.715	0.312	-113.9	-97.9	-603.5	423	-97.9	-121.9	-578.3	52596	3.594	2.897	0.236	-87.9	-114.9	-545.8	417	3.825	3.1	0.281	-108.9	-138.9	-578.2	420	3.593	2.778	0.331	-111.9	-101.9	-598.5	416	-106.9	-120.9
40	1	4.733	3.774	0.306	-59.9	-132.9	-524.6	412	4.37	3.684	0.284	-86.9	-130.9	-548.9	434	5.101	3.774	0.36	-95.9	-110.9	-575.3	425	-74.9	-117.9	-555	52532	5.11	3.674	0.304	-61.9	-148.9	-517.8	421	4.37	3.685	0.227	-86.9	-139.9	-536	419	4.711	3.923	0.297	-74.9	-92.9	-560.3	419	-74.9	-92.9
40	2	3.678	2.886	0.268	-52.9	-125.9	-563.1	425	4.162	3.175	0.344	-70.9	-124.9	-589.4	422	3.946	2.964	0.606	-89.9	-114.9	-617.8	425	-62.9	-126.9	-589.4	52586	3.627	2.957	0.254	-67.9	-134.9	-557.3	425	4.244	3.249	0.256	-80.9	-115.9	-595.8	422	4.093	3.254	0.274	-92.9	-110.9	-609.3	422	-83.9	-110.9
41	1	3.254	2.814	0.199	-61.9	-138.9	-544.5	417	3.517	2.81	0.232	-87.9	-115.9	-572.8	414	3.256	2.445	0.485	-88.9	-103.9	-615.4	425	-68.9	-119.9	-569.3	52575	3.203	2.634	0.171	-59.9	-128.9	-533.8	419	3.24	2.718	0.181	-83.9	-115.9	-552.1	421	3.394	2.769	0.183	-93.9	-98.9	-584.5	422	-91.9	-103.9
41	2	3.587	2.964	0.21	-74	-113.9	-520.1	420	3.394	2.795	0.209	-82	-116.9	-546.4	423	3.417	2.733	0.18	-93	-102.9	-595.1	422	-66	-100.9	-571.7	52564	3.478	2.911	0.198	-70	-110.9	-521.2	423	3.228	2.754	0.174	-90	-86.9	-563.8	426	3.417	2.706	0.189	-97	-102.9	-596.2	420	-94	-102.9
42	1	3.108	2.583	0.182	-86	-97.9	-565.7	424	3.025	2.508	0.151	-82	-97.9	-608.3	423	3.097	2.197	0.452	-91	-94.9	-642.7	425	-65	-94.9	-604.7	52558	3.108	2.552	0.197	-79	-92.9	-568.2	417	2.955	2.555	0.137	-92	-95.9	-590.5	420	2.794	2.397	0.14	-80	-81.9	-620.9	418	-84	-102.9
42	2	2.841	2.147	0.183	-83	-105.9	1249.3	428	2.661	2.19	0.165	-81	-105.9	1202.7	424	2.655	2.054	0.229	-87	-89.9	1180.4	424	-68	-89.9	1212.3	52588	2.788	2.162	0.213	-67	-105.9	1252.3	421	2.648	2.006	0.211	-84	-84.9	1215.8	420	2.655	2.068	0.217	-88	-88.9	1173.3	419	-80	-88.9
43	1	4.004	3.131	0.223	-92.9	-109.9	-618.7	421	3.574	2.917	0.244	-98.9	-112.9	-649.1	418	3.604	3.049	0.194	-111.9	-114.9	-673.4	417	-79.9	-114.9	-647.8	52545	4.109	3.328	0.244	-77.9	-135.9	-612.8	418	3.204	2.622	0.194	-93.9	-75.9	-631.1	419	3.785	3.054	0.226	-103.9	-125.9	-669.6	419	-101.9	-101.9
43	2	2.954	2.44	0.174	-75.9	-124.9	-614.7	419	2.8	2.239	0.175	-95.9	-105.9	-649.2	418	3.224	2.644	0.238	-107.9	-130.9	-675.5	417	-75.9	-130.9	-651.8	52538	2.954	2.403	0.181	-77.9	-123.9	-617.8	417	2.8	2.3	0.168	-91.9	-112.9	-640.1	419	3.149	2.446	0.228	-98.9	-125.9	-672.5	414	-91.9	-125.9
44	1	3.554	2.797	0.213	-61.9	-128.9	-453.7	418	3.556	2.694	0.24	-79.9	-119.9	-482	418	3.322	2.421	0.445	-92.9	-118.9	-522.6	423	-69.9	-118.9	-487.8	52561	3.392	2.839	0.2	-73.9	-117.9	-457.8	423	3.274	2.612	0.264	-72.9	-123.9	-480.1	428	3.288	2.626	0.191	-95.9	-122.9	-510.5	424	-81.9	-122.9
44	2	3.507	2.664	0.241	-63.9	-140.9	-514.8	419	3.322	2.714	0.255	-78.9	-127.9	-547.2	414	3.239	2.599	0.264	-91.9	-112.9	-575.6	414	-65.9	-135.9	-538.8	52547	3.356	2.599	0.232	-56.9	-150.9	-508.8	427	3.322	2.731	0.274	-80.9	-123.9	-535.2	426	3.219	2.673	0.208	-87.9	-121.9	-565.6	422	-82.9	-121.9
45	1	3.486	2.665	0.25	-86	-122.9	-588.2	422	3.236	2.498	0.209	-94	-102.9	-628.7	422	3.204	2.572	0.202	-98	-111.9	-657.1	424	-60	-111.9	-613.7	52572	3.519	2.762	0.257	-80	-123.9	-575.7	419	3.183	2.494	0.251	-83	-98.9	-604.1	419	3.204	2.589	0.209	-91	-126.9	-638.5	418	-92	-120.9
45	2	3.568	2.695	0.305	-61	-122.9	-259.6	432	3.381	2.379	0.319	-85	-101.9	-296.1	428	3.106	2.354	0.257	-88	-115.9	-322.4	420	-68	-108.9	-294.9	52526	3.568	2.63	0.268	-70	-122.9	-261.7	418	3.459	2.392	0.334	-82	-106.9	-284	424	3.106	2.409	0.239	-84	-111.9	-314.4	419	-83	-111.9
46	1	2.906	2.18	0.198	-82.9	-123.9	-571.8	424	2.451	1.932	0.176	-88.9	-124.9	-606.3	425	2.546	1.981	0.19	-98.9	-130.9	-640.7	415	-70.9	-130.9	-599.8	52538	2.783	2.291	0.189	-74.9	-143.9	-558	424	2.906	2.139	0.23	-86.9	-116.9	-586.4	413	2.607	1.993	0.175	-102.9	-137.9	-633	420	-89.9	-120.9
46	2	2.839	2.413	0.154	-72.9	-156.9	-564.8	423	2.647	2.234	0.15	-78.9	-130.9	-603.3	413	2.488	2.145	0.15	-87.9	-131.9	-637.8	421	-49.9	-131.9	-582.8	52584	3.264	2.515	0.191	-54.9	-150.9	-551	428	2.95	2.261	0.197	-77.9	-135.9	-581.4	419	2.598	2.154	0.155	-88.9	-131.9	-623.9	425	-75.9	-131.9
47	1	2.926	2.405	0.173	-53.9	-118.9	-478.2	419	2.989	2.461	0.184	-56.9	-96.9	-522.8	419	3.286	2.644	0.223	-66.9	-104.9	-557.2	426	-46.9	-116.9	-511.8	52555	2.92	2.391	0.163	-57.9	-122.9	-476.8	420	2.983	2.512	0.184	-65.9	-112.9	-505.2	421	3.254	2.597	0.201	-64.9	-100.9	-551.8	428	-63.9	-117.9
47	2	2.691	2.208	0.183	-57	-126.9	-447.2	429	3.17	2.361	0.24	-76	-107.9	-491.8	433	3.025	2.272	0.214	-70	-106.9	-528.3	417	-60	-127.9	-477.5	52561	3.115	2.223	0.247	-57	-148.9	-444.8	427	3.146	2.294	0.258	-75	-125.9	-477.2	415	2.981	2.289	0.213	-80	-101.9	-529.9	417	-79	-129.9
48	1	2.88	2.154	0.238	-77.9	-146.9	-560.3	421	2.715	2.156	0.198	-88.9	-122.9	-592.7	419	2.554	2.134	0.142	-97.9	-117.9	-617.1	424	-72.9	-121.9	-581.8	52567	2.619	2.054	0.177	-80.9	-104.9	-551.7	423	2.891	2.133	0.198	-94.9	-120.9	-576.1	421	2.649	2.201	0.154	-97.9	-125.9	-616.6	423	-90.9	-117.9
48	2	2.846	2.349	0.218	-77.9	-125.9	-576.8	419	2.935	2.382	0.194	-88.9	-133.9	-607.2	421	2.819	2.137	0.176	-86.9	-110.9	-633.6	415	-74.9	-107.9	-593.8	52497	2.744	2.318	0.188	-75.9	-111.1	-565.7	416	2.934	2.269	0.19	-88.9	-120.9	-596.1	424	2.792	2.156	0.192	-90.9	-113.9	-626.5	422	-88.9	-113.9
49	1	3.652	2.751	0.319	-65	-124.9	1229.5	426	3.84	2.869	0.347	-79	-102.9	1193	419	3.937	2.906	0.298	-98	-101.9	1162.6	421	-69	-112.9	1204.4	52591	3.596	2.757	0.297	-74	-111.9	1223.2	419	3.84	2.898	0.337	-82	-97.9	1186.7	420	3.937	3.012	0.306	-97	-93.9	1160.3	420	-98	-113.9
49	2	3.368	2.795	0.206	-80.9	-102.9	-582.2	423	3.773	2.967	0.244	-94.9	-110.9	-604.5	418	3.559	2.639	0.707	-103.9	-110.9	-651.2	420	-70.4	-110.9	-609.3	52573	3.185	2.573	0.24	-68.9	-112.9	-569.2	431	3.773	2.924	0.252	-86.9	-96.9	-599.6	413	3.643	3.075	0.217	-96.9	-103.9	-632	416	-96.9	-103.9
50	1	1.911	1.505	0.129	-78.9	-117.9	-569.6	419	1.755	1.453	0.113	-79.9	-98.9	-614.2	421	1.808	1.372	0.121	-74.9	-109.9	-658.8	419	-59.9	-109.9	-604.8	52564	2.07	1.514	0.152	-60.9	-126.9	-563.8	427	1.785	1.499	0.102	-84.9	-94.9	-592.2	421	1.682	1.362	0.102	-79.9	-110.9	-651	422	-79.9	-110.9
50	2	1.745	1.443	0.114	-84.9	-110.9	-538.2	421	1.752	1.428	0.114	-83.9	-107.9	-576.7	418	1.836	1.445	0.144	-78.9	-95.9	-601	422	-61.9	-107.8	-557.9	52573	1.805	1.43	0.123	-71.9	-100.9	-528.8	421	1.789	1.413	0.124	-85.9	-101.9	-579.5	420	1.836	1.371	0.117	-77.9	-109.9	-609.9	423	-84.9	-107.9
51	1	4.621	3.381	0.335	-60.9	-138.9	-573.2	425	3.891	3.123	0.335	-88.9	-134.9	-621.9	422	3.989	3.137	0.25	-112.9	-114.9	-666.4	420	-77.9	-132.9	-614.3	52598	4.621	3.495	0.334	-78.9	-125.9	-569.8	415	3.891	3.031	0.303	-102.9	-129.9	-624.5	419	4.101	3.152	0.337	-102.9	-108.9	-657	417	-101.9	-124.9
51	2	4.66	3.641	0.288	-65	-116	-528.9	425	4.459	3.533	0.316	-75	-131	-575.5	417	4.401	3.311	0.42	-107	-122	-618	428	-73	-133	-569.9	52593	4.306	3.536	0.286	-65	-130	-519.9	430	4.009	3.144	0.287	-87	-162	-554.3	421	4.775	3.843	0.34	-109	-106	-607	424	-87	-129
52	1	4.585	3.103	0.365	-73.4	-145.9	-543.8	430	3.73	2.812	0.275	-100.9	-122.9	-556	420	3.646	2.895	0.252	-94.9	-92.9	-578.3	417	-80.9	-92.9	-575.8	52570	4.03	3.113	0.266	-78.9	-134.9	-531.8	418	3.411	2.788	0.263	-97.9	-112.9	-556.1	426	3.016	2.423	0.201	-107.9	-111.9	-596.7	414	-104.9	-118.9
52	2	2.657	2.168	0.172	-95.9	-119.9	-648.7	415	3.733	2.657	0.339	-99.9	-100.9	-673	431	2.98	2.217	0.269	-104.9	-108.9	-701.4	420	-80.9	-108.9	-683.8	52569	3.088	2.386	0.292	-87.9	-100.9	-646.6	428	3.402	2.778	0.298	-97.9	-79.9	-670.9	424	3.4	2.658	0.282	-102.9	-93.9	-699.3	416	-100.9	-99.9
53	1	2.735	2.269	0.166	-65	-84.9	-538.1	423	2.611	2.238	0.151	-81	-92.9	-580.7	421	2.673	2.158	0.173	-80	-79.9	-613.1	422	-54.5	-79.9	-579.2	52582	2.866	2.289	0.174	-77	-86.9	-546.4	424	2.604	2.241	0.144	-81	-83.9	-584.9	420	2.673	2.213	0.163	-76	-91.9	-617.4	418	-81	-91.9
53	2	2.892	2.418	0.203	-78.5	-113.9	-538.7	420	2.839	2.298	0.165	-76	-85.9	-573.2	421	2.931	2.359	0.173	-84	-98.9	-617.7	417	-57.5	-98.9	-570.2	52563	2.892	2.383	0.19	-67	-113.9	-535.7	424	2.839	2.315	0.164	-84	-96.9	-564.1	417	2.834	2.345	0.158	-82	-96.9	-606.7	422	-79	-96.9
54	1	3.448	2.93	0.217	-86	-134.9	-493.7	424	4.039	3.258	0.239	-89	-113.9	-526.1	429	4.255	3.191	0.294	-100	-109.9	-558.6	418	-71	-109.9	-521.2	52538	3.593	2.892	0.289	-72	-134.9	-485.2	422	3.807	3.096	0.242	-90	-128.9	-505.5	423	3.893	3.187	0.218	-93	-104.9	-537.9	421	-98	-118.9
54	2	3.831	3.012	0.273	-74	-129.9	-504.6	422	3.829	3.092	0.247	-90	-98.9	-535	422	4.066	3.176	0.263	-93	-87.9	-551.2	421	-58	-131.9	-519.2	52564	3.831	2.957	0.314	-69	-124.9	-499.4	424	3.933	3.195	0.262	-86	-119.9	-527.7	421	3.783	3.16	0.262	-94	-90.9	-550.2	424	-92	-111.9
55	1	1.741	1.382	0.119	-70.9	-119.9	-519.2	418	1.643	1.299	0.139	-84.9	-99.9	-551.6	421	1.634	1.316	0.12	-90.9	-103.9	-584.1	418	-64.9	-108.9	-543.8	52584	1.801	1.37	0.134	-78.9	-108.9	-505.8	421	1.673	1.326	0.127	-90.9	-107.9	-536.2	414	1.584	1.239	0.124	-95.9	-86.9	-569.8	415	-82.9	-107.9
55	2	2.079	1.621	0.149	-77.9	-133.9	-531.8	420	1.865	1.529	0.12	-78.9	-95.9	-570.3	416	1.841	1.467	0.114	-84.9	-100.9	-600.7	422	-57.9	-104.9	-569.8	52599	2.172	1.621	0.146	-68.9	-133.9	-538.8	424	1.865	1.518	0.12	-75.9	-93.9	-563.1	419	1.841	1.444	0.13	-82.9	-109.9	-605.7	424	-92.9	-109.9
56	1	3.28	2.784	0.194	-72.9	-111.9	-571.3	418	3.244	2.763	0.19	-73.9	-116.9	-593.6	420	2.993	2.519	0.193	-64.9	-107.9	-622	415	-53.9	-107.9	-602.3	52536	3.331	2.802	0.197	-54.9	-111.9	-564.4	418	3.244	2.712	0.185	-68.9	-117.9	-590.7	420	3.156	2.537	0.192	-68.9	-107.9	-623.2	424	-68.9	-107.9
56	2	3.352	2.684	0.202	-62.9	-110.9	-245.3	420	3.006	2.495	0.196	-69.9	-95.9	-281.8	422	3.034	2.448	0.217	-68.9	-102.9	-314.2	420	-36.9	-105.9	-279.3	52573	3.308	2.651	0.233	-44.9	-97.9	-245.4	416	3.37	2.514	0.226	-69.9	-97.9	-271.3	419	3.034	2.458	0.217	-62.9	-113.9	-309.8	418	-62.9	-99.9
57	1	3.871	2.97	0.261	-64.9	-125.9	-545.3	418	3.949	2.915	0.283	-77.9	-99.9	-596	422	3.905	3.057	0.275	-77.9	-89.9	-622.3	420	-62.9	-116.9	-585.8	52487	3.664	2.991	0.256	-70.9	-127.9	-548.8	420	3.949	3.027	0.286	-74.9	-93.9	-593.4	419	3.676	3.038	0.245	-87.9	-89.9	-633.9	417	-72.9	-113.9
57	2	3.398	2.695	0.21	-55.9	-123.9	-544.8	424	3.315	2.775	0.23	-66.9	-121.9	-577.2	424	3.504	2.799	0.22	-61.9	-97.9	-597.5	418	-49.9	-117.9	-582.8	52536	3.406	2.744	0.205	-59.9	-111.9	-539.8	419	3.501	2.867	0.21	-61.9	-97.9	-584.4	419	4.086	3.021	0.334	-57.9	-83.9	-616.8	421	-65.9	-111.9
58	1	2.609	2.154	0.145	-50.9	-81.9	-603.7	419	2.353	2.008	0.134	-61.9	-93.9	-646.2	423	2.737	1.95	0.138	-55.9	-87.9	-678.7	418	-38.9	-90.9	-635.7	52506	2.695	2.264	0.163	-42.9	-117.9	-603.8	417	2.489	2.016	0.156	-55.9	-71.9	-634.2	417	2.544	1.977	0.146	-56.9	-94.9	-668.7	414	-55.9	-94.9
58	2	2.652	2.249	0.148	-68.9	-84.9	-619.9	417	2.704	2.333	0.135	-79.9	-96.9	-648.2	415	2.639	2.26	0.146	-77.9	-101.9	-682.7	427	-53.9	-88.9	-644.8	52535	2.689	2.323	0.143	-65.9	-99.9	-613.9	421	2.711	2.337	0.138	-75.9	-96.9	-650.4	416	2.978	2.277	0.173	-76.9	-91.9	-680.8	421	-67.9	-91.9
59	1	3.383	2.712	0.261	-76.9	-130.9	-514.6	419	3.457	2.5	0.268	-97.9	-122.9	-549.1	416	3.086	2.263	0.241	-94.9	-105.9	-583.5	419	-74.9	-133.9	-555.8	52553	3.285	2.706	0.263	-86.9	-149.9	-502.8	419	3.549	2.595	0.275	-92.9	-130.9	-533.2	421	2.998	2.365	0.232	-104.9	-118.9	-577.8	422	-90.9	-118.9
59	2	3.296	2.343	0.286	-79	-123	-476.7	415	3.17	2.477	0.263	-87	-110	-513.2	422	3.107	2.378	0.243	-98	-115	-553.8	418	-77	-134	-516.9	52563	3.413	2.217	0.268	-68	-144	-467	420	3.354	2.44	0.239	-82	-117	-499.4	423	3.063	2.375	0.214	-104	-119	-554.2	417	-94	-119
60	1	3.811	3.001	0.268	-78.9	-151.9	-132.4	420	3.799	3.156	0.227	-88.9	-123.9	-170.9	425	4.254	3.132	0.316	-94.9	-109.9	-199.3	416	-67.9	-132.9	-161.7	52579	3.958	3.093	0.257	-72.9	-148.9	-138.9	425	3.839	3.152	0.239	-92.9	-139.9	-163.2	421	4.254	3.264	0.309	-100.9	-121.9	-199.7	418	-86.9	-129.9
60	2	3.264	2.669	0.274	-79.9	-151.9	-501.3	418	3.284	2.658	0.245	-88.9	-145.9	-527.6	424	4.058	3.132	0.276	-100.9	-104.9	-552	420	-91.9	-130.9	-552	52517	3.815	2.913	0.214	-83.9	-167.9	-503.4	419	3.609	2.94	0.237	-85.9	-119.9	-546	423	4.058	3.197	0.296	-110.9	-113.9	-566.3	415	-90.9	-131.9
61	1	2.04	1.722	0.126	-82.9	-116.9	-566.8	422	1.976	1.603	0.145	-72.9	-102.9	-601.3	418	2.082	1.687	0.106	-90.9	-107.9	-629.7	416	-61.9	-107.9	-602.8	52550	2.17	1.793	0.131	-72.9	-125.9	-563.8	419	2.04	1.694	0.107	-78.9	-108.9	-612.5	420	2.265	1.714	0.158	-73.9	-133.9	-644.9	424	-81.9	-114.9
61	2	2.788	2.196	0.228	-75	-88	-516.9	422	2.694	2.274	0.136	-86	-100	-557.4	423	2.646	2.14	0.163	-97	-115	-585.8	418	-67	-115	-557.9	52558	3.135	2.438	0.177	-76	-109	-517.9	420	2.828	2.291	0.141	-93	-109	-552.3	417	2.713	2.13	0.173	-95	-118	-590.9	418	-87	-106
62	1	2.514	1.986	0.192	-79	-136.9	-488.1	420	2.342	1.899	0.131	-89	-109.9	-520.5	420	2.737	2.077	0.235	-87	-100.9	-567.1	413	-71	-118.9	-528.7	52544	2.514	1.994	0.17	-63	-140.9	-486.7	420	2.211	1.849	0.127	-84	-107.9	-523.2	426	2.737	2.029	0.237	-85	-101.9	-561.7	420	-97	-126.9
62	2	2.943	2.389	0.183	-66.5	-129.9	-521.7	423	2.903	2.298	0.224	-80	-108.9	-548	421	2.862	2.277	0.197	-83	-87.9	-582.5	415	-66	-110.9	-553.2	52583	2.943	2.399	0.177	-64	-126.9	-518.2	417	3.11	2.344	0.215	-81	-111.9	-550.7	421	2.787	2.292	0.162	-82	-97.9	-591.2	425	-87	-97.9
[truncated: 48 more columns]

## Sheet: ColumnDescription
ColumnName	description
PatientNumber	Patient number
StudyNumber	Study number for each patient (1 or 2)
kkR1max	maximum of VOI30 placed at upper level by Physician KK
kkR1mean	mean value of VOI30 placed at upper level by Physician KK
kkR1sd	SD of VOI30 placed at upper level by Physician KK
kkR1x	x coordinate of VOI30 placed at upper level by Physician KK
kkR1y	y coordinate of VOI30 placed at upper level by Physician KK
kkR1z	z coordinate of VOI30 placed at upper level by Physician KK
kkR1n	number of voxels within VOI30 placed at upper level by Physician KK
kkR2max	maximum of VOI30 placed at portal level by Physician KK
kkR2mean	mean value of VOI30 placed at portal level by Physician KK
kkR2sd	SD of VOI30 placed at portal level by Physician KK
kkR2x	x coordinate of VOI30 placed at portal level by Physician KK
kkR2y	y coordinate of VOI30 placed at portal level by Physician KK
kkR2z	z coordinate of VOI30 placed at portal level by Physician KK
kkR2n	number of voxels within VOI30 placed at portal level by Physician KK
kkR3max	maximum of VOI30 placed at lower level by Physician KK
kkR3mean	mean value of VOI30 placed at lower level by Physician KK
kkR3sd	SD of VOI30 placed at lower level by Physician KK
kkR3x	x coordinate of VOI30 placed at lower level by Physician KK
kkR3y	y coordinate of VOI30 placed at lower level by Physician KK
kkR3z	z coordinate of VOI30 placed at lower level by Physician KK
kkR3n	number of voxels within VOI30 placed at lower level by Physician KK
kkLx	x coordinate of VOIlarge placed by Physician KK
kkLy	y coordinate of VOIlarge placed by Physician KK
kkLz	z coordinate of VOIlarge placed by Physician KK
khR1max	maximum of VOI30 placed at upper level by Physician KH
khR1mean	mean value of VOI30 placed at upper level by Physician KH
khR1sd	SD of VOI30 placed at upper level by Physician KH
khR1x	x coordinate of VOI30 placed at upper level by Physician KH
khR1y	y coordinate of VOI30 placed at upper level by Physician KH
khR1z	z coordinate of VOI30 placed at upper level by Physician KH
khR1n	number of voxels within VOI30 placed at upper level by Physician KH
khR2max	maximum of VOI30 placed at portal level by Physician KH
khR2mean	mean value of VOI30 placed at portal level by Physician KH
khR2sd	SD of VOI30 placed at portal level by Physician KH
khR2x	x coordinate of VOI30 placed at portal level by Physician KH
khR2y	y coordinate of VOI30 placed at portal level by Physician KH
khR2z	z coordinate of VOI30 placed at portal level by Physician KH
khR2n	number of voxels within VOI30 placed at portal level by Physician KH
khR3max	maximum of VOI30 placed at lower level by Physician KH
khR3mean	mean value of VOI30 placed at lower level by Physician KH
khR3sd	SD of VOI30 placed at lower level by Physician KH
khR3x	x coordinate of VOI30 placed at lower level by Physician KH
khR3y	y coordinate of VOI30 placed at lower level by Physician KH
khR3z	z coordinate of VOI30 placed at lower level by Physician KH
khR3n	number of voxels within VOI30 placed at lower level by Physician KH
khLx	x coordinate of VOIlarge placed by Physician KH
khLy	y coordinate of VOIlarge placed by Physician KH
khLz	z coordinate of VOIlarge placed by Physician KH
age	patient age
sex	patient sex
bw	patient body weight (kg)
ht	patient height (cm)
dose	FDG dosage (Bq)
uptaketime	time span between FDG injection and initiation of scanning
visual40	visual assessment of results from 40-mm VOImedium
visual60	visual assessment of results from 60-mm VOImedium
visual80	visual assessment of results from 80-mm VOImedium
visual100	visual assessment of results from 100-mm VOImedium
visual120	visual assessment of results from 120-mm VOImedium
max40	maximum of VOI30 semi-automatically placed using VOIlarge and 40-mm VOImedium (if results from KK and KH are different, the value from KK is shown)
mean40	mean of VOI30 semi-automatically placed using VOIlarge and 40-mm VOImedium (if results from KK and KH are different, the value from KK is shown)
sd40	SD of VOI30 semi-automatically placed using VOIlarge and 40-mm VOImedium (if results from KK and KH are different, the value from KK is shown)
x40	x coordinate of VOI30 semi-automatically placed using VOIlarge and 40-mm VOImedium (if results from KK and KH are different, the value from KK is shown)
y40	y coordinate of VOI30 semi-automatically placed using VOIlarge and 40-mm VOImedium (if results from KK and KH are different, the value from KK is shown)
z40	z coordinate of VOI30 semi-automatically placed using VOIlarge and 40-mm VOImedium (if results from KK and KH are different, the value from KK is shown)
max60	maximum of VOI30 semi-automatically placed using VOIlarge and 60-mm VOImedium (if results from KK and KH are different, the value from KK is shown)
mean60	mean of VOI30 semi-automatically placed using VOIlarge and 60-mm VOImedium (if results from KK and KH are different, the value from KK is shown)
sd60	SD of VOI30 semi-automatically placed using VOIlarge and 60-mm VOImedium (if results from KK and KH are different, the value from KK is shown)
x60	x coordinate of VOI30 semi-automatically placed using VOIlarge and 60-mm VOImedium (if results from KK and KH are different, the value from KK is shown)
y60	y coordinate of VOI30 semi-automatically placed using VOIlarge and 60-mm VOImedium (if results from KK and KH are different, the value from KK is shown)
z60	z coordinate of VOI30 semi-automatically placed using VOIlarge and 60-mm VOImedium (if results from KK and KH are different, the value from KK is shown)
max80	maximum of VOI30 semi-automatically placed using VOIlarge and 80-mm VOImedium (if results from KK and KH are different, the value from KK is shown)
mean80	mean of VOI30 semi-automatically placed using VOIlarge and 80-mm VOImedium (if results from KK and KH are different, the value from KK is shown)
sd80	SD of VOI30 semi-automatically placed using VOIlarge and 80-mm VOImedium (if results from KK and KH are different, the value from KK is shown)
x80	x coordinate of VOI30 semi-automatically placed using VOIlarge and 80-mm VOImedium (if results from KK and KH are different, the value from KK is shown)
y80	y coordinate of VOI30 semi-automatically placed using VOIlarge and 80-mm VOImedium (if results from KK and KH are different, the value from KK is shown)
z80	z coordinate of VOI30 semi-automatically placed using VOIlarge and 80-mm VOImedium (if results from KK and KH are different, the value from KK is shown)
max100	maximum of VOI30 semi-automatically placed using VOIlarge and 100-mm VOImedium (if results from KK and KH are different, the value from KK is shown)
mean100	mean of VOI30 semi-automatically placed using VOIlarge and 100-mm VOImedium (if results from KK and KH are different, the value from KK is shown)
sd100	SD of VOI30 semi-automatically placed using VOIlarge and 100-mm VOImedium (if results from KK and KH are different, the value from KK is shown)
x100	x coordinate of VOI30 semi-automatically placed using VOIlarge and 100-mm VOImedium (if results from KK and KH are different, the value from KK is shown)
y100	y coordinate of VOI30 semi-automatically placed using VOIlarge and 100-mm VOImedium (if results from KK and KH are different, the value from KK is shown)
z100	z coordinate of VOI30 semi-automatically placed using VOIlarge and 100-mm VOImedium (if results from KK and KH are different, the value from KK is shown)
max120	maximum of VOI30 semi-automatically placed using VOIlarge and 120-mm VOImedium (if results from KK and KH are different, the value from KK is shown)
mean120	mean of VOI30 semi-automatically placed using VOIlarge and 120-mm VOImedium (if results from KK and KH are different, the value from KK is shown)
sd120	SD of VOI30 semi-automatically placed using VOIlarge and 120-mm VOImedium (if results from KK and KH are different, the value from KK is shown)
x120	x coordinate of VOI30 semi-automatically placed using VOIlarge and 120-mm VOImedium (if results from KK and KH are different, the value from KK is shown)
y120	y coordinate of VOI30 semi-automatically placed using VOIlarge and 120-mm VOImedium (if results from KK and KH are different, the value from KK is shown)
z120	z coordinate of VOI30 semi-automatically placed using VOIlarge and 120-mm VOImedium (if results from KK and KH are different, the value from KK is shown)
xlo	right corner (x coordinate) of cuboid precisely circumscribing the liver
xhi	left corner (x coordinate) of cuboid precisely circumscribing the liver
ylo	anterior corner (y coordinate) of cuboid precisely circumscribing the liver
yhi	posterior corner (y coordinate) of cuboid precisely circumscribing the liver
zlo	superior corner (z coordinate) of cuboid precisely circumscribing the liver
zhi	inferior corner (z coordinate) of cuboid precisely circumscribing the liver
